# Supplementary material for: Individual Differences in Student Learning: A Comparison Between the Student Approaches to Learning and Concept-Building Frameworks
Source: Behav Sci (Basel). 2025 Aug 4;15(8):1055. doi: 10.3390/bs15081055 (PMC12383156; doi:10.3390/bs15081055)
Supplement: Supplementary file 1 [file behavsci-15-01055-s001.zip]

Archive with 1 entries (1 files):
- behavsci-3703840-supplementary.pdf
